# Supplementary material for: Microbial characteristics of bile in gallstone patients: a comprehensive analysis of 9,939 cases
Source: Front Microbiol. 2024 Dec 19;15:1481112. doi: 10.3389/fmicb.2024.1481112 (PMC11693992; doi:10.3389/fmicb.2024.1481112)
Supplement: Supplementary Table S2 — Bile microbes of patients after recurrence. [file Table_2.xlsx]

## Sheet: Sheet1
Combinations	Freq	percentage
Respiratory system disease	203	0.0930766
Hypertension	175	0.0802384
Gallbladder polyp	88	0.0403485
Adenomyomatosis of the gallbladder	78	0.0357634
Fatty liver	77	0.0353049
Diabetes	66	0.0302613
Hypertension + Respiratory system disease	62	0.0284273
Hypertension + Coronary heart disease	53	0.0243008
Renal cyst	50	0.0229253
Diabetes + Hypertension	45	0.0206327
Venous thrombosis	37	0.0169647
Renal cyst + Respiratory system disease	35	0.0160477
Coronary heart disease	34	0.0155892
Coronary heart disease + Respiratory system disease	32	0.0146722
Venous thrombosis + Respiratory system disease	31	0.0142137
Stroke + Hypertension	30	0.0137552
Hypertension + Coronary heart disease + Respiratory system disease	27	0.0123796
Diabetes + Hypertension + Coronary heart disease	27	0.0123796
Stroke	26	0.0119211
Gallbladder polyp + Fatty liver	24	0.0110041
Malignant tumor	22	0.0100871
Cirrhosis of the liver	22	0.0100871
Hypertension + Fatty liver	21	0.00962861
Stroke + Respiratory system disease	20	0.00917011
Adenomyomatosis of the gallbladder + Hypertension	19	0.0087116
Renal cyst + Hypertension + Respiratory system disease	17	0.00779459
Diabetes + Hypertension + Coronary heart disease + Respiratory system disease	17	0.00779459
Adenomyomatosis of the gallbladder + Respiratory system disease	16	0.00733608
Malignant tumor + Respiratory system disease	16	0.00733608
Diabetes + Stroke + Hypertension	16	0.00733608
Stroke + Hypertension + Coronary heart disease + Respiratory system disease	15	0.00687758
Diabetes + Coronary heart disease	14	0.00641907
Stroke + Hypertension + Coronary heart disease	13	0.00596057
Diabetes + Respiratory system disease	13	0.00596057
Gallbladder polyp + Adenomyomatosis of the gallbladder	12	0.00550206
Cirrhosis of the liver + Respiratory system disease	12	0.00550206
Hypertension + Venous thrombosis + Respiratory system disease	12	0.00550206
Stroke + Hypertension + Respiratory system disease	12	0.00550206
Fatty liver + Respiratory system disease	12	0.00550206
Diabetes + Stroke + Hypertension + Coronary heart disease	11	0.00504356
Hypertension + Venous thrombosis	10	0.00458505
Renal cyst + Hypertension	10	0.00458505
Renal cyst + Venous thrombosis + Respiratory system disease	10	0.00458505
Diabetes + Renal cyst	10	0.00458505
Gallbladder polyp + Respiratory system disease	9	0.00412655
Venous thrombosis + Coronary heart disease	9	0.00412655
Renal cyst + Hypertension + Coronary heart disease + Respiratory system disease	9	0.00412655
Gallbladder polyp + Hypertension	8	0.00366804
Hypertension + Venous thrombosis + Coronary heart disease	8	0.00366804
Hypertension + Venous thrombosis + Coronary heart disease + Respiratory system disease	8	0.00366804
Hypertension + Malignant tumor	7	0.00320954
Venous thrombosis + Coronary heart disease + Respiratory system disease	7	0.00320954
Stroke + Coronary heart disease	7	0.00320954
Stroke + Venous thrombosis + Respiratory system disease	7	0.00320954
Renal cyst + Malignant tumor	7	0.00320954
Diabetes + Adenomyomatosis of the gallbladder	7	0.00320954
Diabetes + Hypertension + Respiratory system disease	7	0.00320954
Diabetes + Coronary heart disease + Respiratory system disease	7	0.00320954
Diabetes + Stroke	7	0.00320954
Hypertension + Fatty liver + Coronary heart disease	6	0.00275103
Hypertension + Fatty liver + Respiratory system disease	6	0.00275103
Venous thrombosis + Malignant tumor	6	0.00275103
Renal cyst + Cirrhosis of the liver + Respiratory system disease	6	0.00275103
Renal cyst + Venous thrombosis	6	0.00275103
Diabetes + Hypertension + Fatty liver	6	0.00275103
Diabetes + Stroke + Hypertension + Respiratory system disease	6	0.00275103
Diabetes + Stroke + Hypertension + Venous thrombosis + Coronary heart disease	6	0.00275103
Diabetes + Renal cyst + Hypertension + Coronary heart disease + Respiratory system disease	6	0.00275103
Diabetes + Renal cyst + Respiratory system disease	6	0.00275103
Diabetes + Fatty liver	6	0.00275103
Gallbladder polyp + Hypertension + Fatty liver	5	0.00229253
Adenomyomatosis of the gallbladder + Hypertension + Coronary heart disease	5	0.00229253
Adenomyomatosis of the gallbladder + Hypertension + Fatty liver	5	0.00229253
Stroke + Hypertension + Venous thrombosis + Respiratory system disease	5	0.00229253
Stroke + Coronary heart disease + Respiratory system disease	5	0.00229253
Stroke + Renal cyst + Hypertension + Respiratory system disease	5	0.00229253
Stroke + Renal cyst + Respiratory system disease	5	0.00229253
Renal cyst + Adenomyomatosis of the gallbladder + Respiratory system disease	5	0.00229253
Renal cyst + Malignant tumor + Respiratory system disease	5	0.00229253
Renal cyst + Fatty liver + Respiratory system disease	5	0.00229253
Diabetes + Hypertension + Venous thrombosis + Coronary heart disease	5	0.00229253
Gallbladder polyp + Adenomyomatosis of the gallbladder + Fatty liver	4	0.00183402
Adenomyomatosis of the gallbladder + Hypertension + Respiratory system disease	4	0.00183402
Adenomyomatosis of the gallbladder + Venous thrombosis	4	0.00183402
Hypertension + Malignant tumor + Respiratory system disease	4	0.00183402
Hypertension + Cirrhosis of the liver	4	0.00183402
Hypertension + Venous thrombosis + Malignant tumor + Respiratory system disease	4	0.00183402
Coronary heart disease + Malignant tumor	4	0.00183402
Stroke + Cirrhosis of the liver	4	0.00183402
Stroke + Hypertension + Venous thrombosis	4	0.00183402
Renal cyst + Hypertension + Fatty liver	4	0.00183402
Renal cyst + Coronary heart disease + Respiratory system disease	4	0.00183402
Diabetes + Adenomyomatosis of the gallbladder + Hypertension + Coronary heart disease	4	0.00183402
Diabetes + Venous thrombosis + Respiratory system disease	4	0.00183402
Fatty liver + Coronary heart disease + Respiratory system disease	4	0.00183402
Gallbladder polyp + Hypertension + Coronary heart disease	3	0.00137552
Adenomyomatosis of the gallbladder + Coronary heart disease	3	0.00137552
Adenomyomatosis of the gallbladder + Fatty liver	3	0.00137552
Adenomyomatosis of the gallbladder + Fatty liver + Respiratory system disease	3	0.00137552
Cirrhosis of the liver + Malignant tumor + Respiratory system disease	3	0.00137552
Hypertension + Coronary heart disease + Malignant tumor + Respiratory system disease	3	0.00137552
Hypertension + Fatty liver + Coronary heart disease + Respiratory system disease	3	0.00137552
Venous thrombosis + Cirrhosis of the liver + Respiratory system disease	3	0.00137552
Stroke + Adenomyomatosis of the gallbladder + Hypertension + Respiratory system disease	3	0.00137552
Stroke + Venous thrombosis	3	0.00137552
Stroke + Renal cyst + Adenomyomatosis of the gallbladder + Hypertension + Respiratory system disease	3	0.00137552
Stroke + Renal cyst + Hypertension	3	0.00137552
Renal cyst + Adenomyomatosis of the gallbladder	3	0.00137552
Renal cyst + Hypertension + Coronary heart disease	3	0.00137552
Renal cyst + Hypertension + Venous thrombosis	3	0.00137552
Renal cyst + Hypertension + Venous thrombosis + Coronary heart disease + Respiratory system disease	3	0.00137552
Renal cyst + Hypertension + Venous thrombosis + Respiratory system disease	3	0.00137552
Renal cyst + Hypertension + Fatty liver + Respiratory system disease	3	0.00137552
Renal cyst + Coronary heart disease	3	0.00137552
Diabetes + Adenomyomatosis of the gallbladder + Venous thrombosis + Respiratory system disease	3	0.00137552
Diabetes + Malignant tumor	3	0.00137552
Diabetes + Hypertension + Malignant tumor	3	0.00137552
Diabetes + Hypertension + Venous thrombosis + Respiratory system disease	3	0.00137552
Diabetes + Hypertension + Fatty liver + Coronary heart disease	3	0.00137552
Diabetes + Stroke + Adenomyomatosis of the gallbladder + Hypertension + Respiratory system disease	3	0.00137552
Diabetes + Stroke + Coronary heart disease	3	0.00137552
Diabetes + Renal cyst + Hypertension + Coronary heart disease	3	0.00137552
Diabetes + Renal cyst + Fatty liver	3	0.00137552
Diabetes + Fatty liver + Respiratory system disease	3	0.00137552
Gallbladder polyp + Adenomyomatosis of the gallbladder + Hypertension + Fatty liver + Coronary heart disease	2	0.000917011
Gallbladder polyp + Adenomyomatosis of the gallbladder + Coronary heart disease	2	0.000917011
Gallbladder polyp + Adenomyomatosis of the gallbladder + Respiratory system disease	2	0.000917011
Gallbladder polyp + Malignant tumor	2	0.000917011
Gallbladder polyp + Hypertension + Fatty liver + Respiratory system disease	2	0.000917011
Gallbladder polyp + Fatty liver + Coronary heart disease	2	0.000917011
Adenomyomatosis of the gallbladder + Malignant tumor + Respiratory system disease	2	0.000917011
Cirrhosis of the liver + Malignant tumor	2	0.000917011
Hypertension + Cirrhosis of the liver + Respiratory system disease	2	0.000917011
Hypertension + Coronary heart disease + Malignant tumor	2	0.000917011
Hypertension + Fatty liver + Malignant tumor	2	0.000917011
Coronary heart disease + Cirrhosis of the liver + Respiratory system disease	2	0.000917011
Venous thrombosis + Malignant tumor + Respiratory system disease	2	0.000917011
Venous thrombosis + Cirrhosis of the liver + Malignant tumor + Respiratory system disease	2	0.000917011
Stroke + Adenomyomatosis of the gallbladder	2	0.000917011
Stroke + Adenomyomatosis of the gallbladder + Hypertension	2	0.000917011
Stroke + Adenomyomatosis of the gallbladder + Respiratory system disease	2	0.000917011
Stroke + Malignant tumor	2	0.000917011
Stroke + Hypertension + Malignant tumor	2	0.000917011
Stroke + Hypertension + Cirrhosis of the liver + Respiratory system disease	2	0.000917011
Stroke + Hypertension + Venous thrombosis + Coronary heart disease + Respiratory system disease	2	0.000917011
Stroke + Hypertension + Fatty liver + Respiratory system disease	2	0.000917011
Stroke + Venous thrombosis + Coronary heart disease	2	0.000917011
Stroke + Venous thrombosis + Coronary heart disease + Respiratory system disease	2	0.000917011
Stroke + Renal cyst + Venous thrombosis + Malignant tumor + Respiratory system disease	2	0.000917011
Stroke + Fatty liver	2	0.000917011
Renal cyst + Gallbladder polyp + Adenomyomatosis of the gallbladder	2	0.000917011
Renal cyst + Gallbladder polyp + Adenomyomatosis of the gallbladder + Fatty liver	2	0.000917011
Renal cyst + Adenomyomatosis of the gallbladder + Hypertension + Fatty liver	2	0.000917011
Diabetes + Gallbladder polyp	2	0.000917011
Diabetes + Gallbladder polyp + Adenomyomatosis of the gallbladder + Hypertension + Coronary heart disease	2	0.000917011
Diabetes + Gallbladder polyp + Hypertension	2	0.000917011
Diabetes + Adenomyomatosis of the gallbladder + Hypertension	2	0.000917011
Diabetes + Adenomyomatosis of the gallbladder + Respiratory system disease	2	0.000917011
Diabetes + Adenomyomatosis of the gallbladder + Fatty liver	2	0.000917011
Diabetes + Malignant tumor + Respiratory system disease	2	0.000917011
Diabetes + Cirrhosis of the liver	2	0.000917011
Diabetes + Hypertension + Cirrhosis of the liver	2	0.000917011
Diabetes + Hypertension + Coronary heart disease + Malignant tumor	2	0.000917011
Diabetes + Hypertension + Venous thrombosis	2	0.000917011
Diabetes + Hypertension + Venous thrombosis + Coronary heart disease + Respiratory system disease	2	0.000917011
Diabetes + Hypertension + Fatty liver + Respiratory system disease	2	0.000917011
Diabetes + Coronary heart disease + Malignant tumor + Respiratory system disease	2	0.000917011
Diabetes + Venous thrombosis + Coronary heart disease + Respiratory system disease	2	0.000917011
Diabetes + Stroke + Gallbladder polyp + Hypertension	2	0.000917011
Diabetes + Stroke + Malignant tumor	2	0.000917011
Diabetes + Stroke + Cirrhosis of the liver	2	0.000917011
Diabetes + Stroke + Hypertension + Coronary heart disease + Malignant tumor	2	0.000917011
Diabetes + Stroke + Hypertension + Coronary heart disease + Respiratory system disease	2	0.000917011
Diabetes + Stroke + Hypertension + Venous thrombosis + Coronary heart disease + Respiratory system disease	2	0.000917011
Diabetes + Stroke + Hypertension + Fatty liver	2	0.000917011
Diabetes + Stroke + Hypertension + Fatty liver + Respiratory system disease	2	0.000917011
Diabetes + Renal cyst + Gallbladder polyp + Hypertension + Respiratory system disease	2	0.000917011
Diabetes + Renal cyst + Hypertension	2	0.000917011
Diabetes + Renal cyst + Hypertension + Venous thrombosis + Respiratory system disease	2	0.000917011
Diabetes + Renal cyst + Venous thrombosis + Coronary heart disease + Respiratory system disease	2	0.000917011
Diabetes + Fatty liver + Coronary heart disease	2	0.000917011
Fatty liver + Coronary heart disease	2	0.000917011
Gallbladder polyp + Adenomyomatosis of the gallbladder + Hypertension + Respiratory system disease	1	0.000458505
Gallbladder polyp + Adenomyomatosis of the gallbladder + Fatty liver + Respiratory system disease	1	0.000458505
Gallbladder polyp + Malignant tumor + Respiratory system disease	1	0.000458505
Gallbladder polyp + Hypertension + Coronary heart disease + Respiratory system disease	1	0.000458505
Gallbladder polyp + Hypertension + Respiratory system disease	1	0.000458505
Gallbladder polyp + Coronary heart disease	1	0.000458505
Gallbladder polyp + Fatty liver + Respiratory system disease	1	0.000458505
Adenomyomatosis of the gallbladder + Hypertension + Malignant tumor + Respiratory system disease	1	0.000458505
Adenomyomatosis of the gallbladder + Hypertension + Coronary heart disease + Cirrhosis of the liver	1	0.000458505
Adenomyomatosis of the gallbladder + Hypertension + Coronary heart disease + Respiratory system disease	1	0.000458505
Adenomyomatosis of the gallbladder + Hypertension + Venous thrombosis + Respiratory system disease	1	0.000458505
Adenomyomatosis of the gallbladder + Hypertension + Fatty liver + Coronary heart disease	1	0.000458505
Adenomyomatosis of the gallbladder + Hypertension + Fatty liver + Respiratory system disease	1	0.000458505
Adenomyomatosis of the gallbladder + Coronary heart disease + Respiratory system disease	1	0.000458505
Adenomyomatosis of the gallbladder + Venous thrombosis + Malignant tumor + Respiratory system disease	1	0.000458505
Adenomyomatosis of the gallbladder + Venous thrombosis + Coronary heart disease	1	0.000458505
Hypertension + Coronary heart disease + Cirrhosis of the liver + Respiratory system disease	1	0.000458505
Hypertension + Venous thrombosis + Cirrhosis of the liver + Respiratory system disease	1	0.000458505
Hypertension + Venous thrombosis + Coronary heart disease + Cirrhosis of the liver	1	0.000458505
Hypertension + Venous thrombosis + Fatty liver	1	0.000458505
Hypertension + Venous thrombosis + Fatty liver + Respiratory system disease	1	0.000458505
Coronary heart disease + Malignant tumor + Respiratory system disease	1	0.000458505
Coronary heart disease + Cirrhosis of the liver	1	0.000458505
Venous thrombosis + Cirrhosis of the liver	1	0.000458505
Venous thrombosis + Coronary heart disease + Malignant tumor + Respiratory system disease	1	0.000458505
Venous thrombosis + Fatty liver	1	0.000458505
Stroke + Gallbladder polyp	1	0.000458505
Stroke + Gallbladder polyp + Hypertension	1	0.000458505
Stroke + Gallbladder polyp + Hypertension + Coronary heart disease + Cirrhosis of the liver + Respiratory system disease	1	0.000458505
Stroke + Gallbladder polyp + Hypertension + Respiratory system disease	1	0.000458505
Stroke + Gallbladder polyp + Fatty liver + Coronary heart disease	1	0.000458505
Stroke + Adenomyomatosis of the gallbladder + Hypertension + Coronary heart disease + Respiratory system disease	1	0.000458505
Stroke + Adenomyomatosis of the gallbladder + Hypertension + Venous thrombosis	1	0.000458505
Stroke + Adenomyomatosis of the gallbladder + Hypertension + Venous thrombosis + Fatty liver + Respiratory system disease	1	0.000458505
Stroke + Malignant tumor + Respiratory system disease	1	0.000458505
Stroke + Hypertension + Malignant tumor + Respiratory system disease	1	0.000458505
Stroke + Hypertension + Coronary heart disease + Malignant tumor + Respiratory system disease	1	0.000458505
Stroke + Hypertension + Venous thrombosis + Coronary heart disease	1	0.000458505
Stroke + Hypertension + Venous thrombosis + Coronary heart disease + Malignant tumor + Respiratory system disease	1	0.000458505
Stroke + Hypertension + Fatty liver + Coronary heart disease	1	0.000458505
Stroke + Coronary heart disease + Malignant tumor + Respiratory system disease	1	0.000458505
Stroke + Venous thrombosis + Malignant tumor	1	0.000458505
Stroke + Renal cyst + Gallbladder polyp + Adenomyomatosis of the gallbladder + Hypertension + Coronary heart disease + Respiratory system disease	1	0.000458505
Stroke + Renal cyst + Gallbladder polyp + Hypertension + Coronary heart disease + Respiratory system disease	1	0.000458505
Stroke + Renal cyst + Gallbladder polyp + Hypertension + Venous thrombosis + Coronary heart disease + Respiratory system disease	1	0.000458505
Stroke + Renal cyst + Gallbladder polyp + Hypertension + Fatty liver + Coronary heart disease + Respiratory system disease	1	0.000458505
Stroke + Renal cyst + Adenomyomatosis of the gallbladder + Hypertension + Coronary heart disease + Respiratory system disease	1	0.000458505
Stroke + Renal cyst + Cirrhosis of the liver	1	0.000458505
Stroke + Renal cyst + Hypertension + Coronary heart disease	1	0.000458505
Stroke + Renal cyst + Hypertension + Venous thrombosis	1	0.000458505
Stroke + Renal cyst + Venous thrombosis + Respiratory system disease	1	0.000458505
Renal cyst + Gallbladder polyp	1	0.000458505
Renal cyst + Gallbladder polyp + Adenomyomatosis of the gallbladder + Hypertension	1	0.000458505
Renal cyst + Gallbladder polyp + Hypertension	1	0.000458505
Renal cyst + Gallbladder polyp + Hypertension + Fatty liver	1	0.000458505
Renal cyst + Gallbladder polyp + Coronary heart disease + Respiratory system disease	1	0.000458505
Renal cyst + Gallbladder polyp + Respiratory system disease	1	0.000458505
Renal cyst + Gallbladder polyp + Fatty liver	1	0.000458505
Renal cyst + Gallbladder polyp + Fatty liver + Respiratory system disease	1	0.000458505
Renal cyst + Adenomyomatosis of the gallbladder + Hypertension	1	0.000458505
Renal cyst + Adenomyomatosis of the gallbladder + Hypertension + Coronary heart disease	1	0.000458505
Renal cyst + Adenomyomatosis of the gallbladder + Hypertension + Respiratory system disease	1	0.000458505
Renal cyst + Adenomyomatosis of the gallbladder + Hypertension + Venous thrombosis	1	0.000458505
Renal cyst + Adenomyomatosis of the gallbladder + Coronary heart disease	1	0.000458505
Renal cyst + Adenomyomatosis of the gallbladder + Coronary heart disease + Respiratory system disease	1	0.000458505
Renal cyst + Cirrhosis of the liver	1	0.000458505
Renal cyst + Hypertension + Malignant tumor + Respiratory system disease	1	0.000458505
Renal cyst + Hypertension + Cirrhosis of the liver + Malignant tumor + Respiratory system disease	1	0.000458505
Renal cyst + Hypertension + Coronary heart disease + Malignant tumor + Respiratory system disease	1	0.000458505
Renal cyst + Hypertension + Venous thrombosis + Coronary heart disease	1	0.000458505
Renal cyst + Hypertension + Venous thrombosis + Coronary heart disease + Malignant tumor + Respiratory system disease	1	0.000458505
Renal cyst + Coronary heart disease + Malignant tumor	1	0.000458505
Renal cyst + Venous thrombosis + Coronary heart disease + Cirrhosis of the liver	1	0.000458505
Renal cyst + Venous thrombosis + Coronary heart disease + Respiratory system disease	1	0.000458505
Renal cyst + Venous thrombosis + Fatty liver	1	0.000458505
Renal cyst + Venous thrombosis + Fatty liver + Respiratory system disease	1	0.000458505
Renal cyst + Fatty liver	1	0.000458505
Renal cyst + Fatty liver + Cirrhosis of the liver + Respiratory system disease	1	0.000458505
Diabetes + Gallbladder polyp + Adenomyomatosis of the gallbladder + Hypertension	1	0.000458505
Diabetes + Gallbladder polyp + Hypertension + Malignant tumor	1	0.000458505
Diabetes + Gallbladder polyp + Hypertension + Coronary heart disease + Malignant tumor	1	0.000458505
Diabetes + Gallbladder polyp + Hypertension + Fatty liver	1	0.000458505
Diabetes + Gallbladder polyp + Respiratory system disease	1	0.000458505
Diabetes + Gallbladder polyp + Fatty liver + Coronary heart disease + Respiratory system disease	1	0.000458505
Diabetes + Adenomyomatosis of the gallbladder + Hypertension + Malignant tumor	1	0.000458505
Diabetes + Adenomyomatosis of the gallbladder + Hypertension + Malignant tumor + Respiratory system disease	1	0.000458505
Diabetes + Adenomyomatosis of the gallbladder + Hypertension + Cirrhosis of the liver	1	0.000458505
Diabetes + Adenomyomatosis of the gallbladder + Hypertension + Venous thrombosis + Coronary heart disease + Respiratory system disease	1	0.000458505
Diabetes + Adenomyomatosis of the gallbladder + Hypertension + Fatty liver	1	0.000458505
Diabetes + Adenomyomatosis of the gallbladder + Hypertension + Fatty liver + Respiratory system disease	1	0.000458505
Diabetes + Adenomyomatosis of the gallbladder + Coronary heart disease	1	0.000458505
Diabetes + Cirrhosis of the liver + Malignant tumor	1	0.000458505
Diabetes + Cirrhosis of the liver + Malignant tumor + Respiratory system disease	1	0.000458505
Diabetes + Hypertension + Coronary heart disease + Cirrhosis of the liver	1	0.000458505
Diabetes + Hypertension + Venous thrombosis + Malignant tumor + Respiratory system disease	1	0.000458505
Diabetes + Hypertension + Venous thrombosis + Coronary heart disease + Malignant tumor	1	0.000458505
Diabetes + Hypertension + Venous thrombosis + Coronary heart disease + Malignant tumor + Respiratory system disease	1	0.000458505
Diabetes + Hypertension + Venous thrombosis + Fatty liver + Coronary heart disease	1	0.000458505
Diabetes + Hypertension + Fatty liver + Malignant tumor + Respiratory system disease	1	0.000458505
Diabetes + Hypertension + Fatty liver + Coronary heart disease + Respiratory system disease	1	0.000458505
Diabetes + Coronary heart disease + Malignant tumor	1	0.000458505
Diabetes + Venous thrombosis + Cirrhosis of the liver + Respiratory system disease	1	0.000458505
Diabetes + Venous thrombosis + Fatty liver	1	0.000458505
Diabetes + Stroke + Adenomyomatosis of the gallbladder + Hypertension + Venous thrombosis + Coronary heart disease + Respiratory system disease	1	0.000458505
Diabetes + Stroke + Malignant tumor + Respiratory system disease	1	0.000458505
Diabetes + Stroke + Hypertension + Venous thrombosis	1	0.000458505
Diabetes + Stroke + Hypertension + Venous thrombosis + Coronary heart disease + Cirrhosis of the liver + Respiratory system disease	1	0.000458505
Diabetes + Stroke + Hypertension + Fatty liver + Coronary heart disease + Respiratory system disease	1	0.000458505
Diabetes + Stroke + Coronary heart disease + Respiratory system disease	1	0.000458505
Diabetes + Stroke + Respiratory system disease	1	0.000458505
Diabetes + Stroke + Renal cyst + Gallbladder polyp + Hypertension + Venous thrombosis + Coronary heart disease	1	0.000458505
Diabetes + Stroke + Renal cyst + Adenomyomatosis of the gallbladder + Hypertension + Respiratory system disease	1	0.000458505
Diabetes + Stroke + Renal cyst + Hypertension + Malignant tumor	1	0.000458505
Diabetes + Stroke + Renal cyst + Hypertension + Coronary heart disease + Respiratory system disease	1	0.000458505
Diabetes + Stroke + Renal cyst + Hypertension + Respiratory system disease	1	0.000458505
Diabetes + Stroke + Renal cyst + Hypertension + Venous thrombosis	1	0.000458505
Diabetes + Stroke + Renal cyst + Hypertension + Fatty liver + Respiratory system disease	1	0.000458505
Diabetes + Stroke + Renal cyst + Fatty liver + Malignant tumor + Respiratory system disease	1	0.000458505
Diabetes + Renal cyst + Gallbladder polyp + Hypertension	1	0.000458505
Diabetes + Renal cyst + Adenomyomatosis of the gallbladder + Hypertension + Coronary heart disease	1	0.000458505
Diabetes + Renal cyst + Adenomyomatosis of the gallbladder + Hypertension + Coronary heart disease + Respiratory system disease	1	0.000458505
Diabetes + Renal cyst + Adenomyomatosis of the gallbladder + Hypertension + Respiratory system disease	1	0.000458505
Diabetes + Renal cyst + Cirrhosis of the liver + Respiratory system disease	1	0.000458505
Diabetes + Renal cyst + Hypertension + Malignant tumor + Respiratory system disease	1	0.000458505
Diabetes + Renal cyst + Hypertension + Coronary heart disease + Malignant tumor + Respiratory system disease	1	0.000458505
Diabetes + Renal cyst + Hypertension + Coronary heart disease + Cirrhosis of the liver + Respiratory system disease	1	0.000458505
Diabetes + Renal cyst + Hypertension + Respiratory system disease	1	0.000458505
Diabetes + Renal cyst + Hypertension + Fatty liver + Coronary heart disease	1	0.000458505
Diabetes + Renal cyst + Coronary heart disease + Respiratory system disease	1	0.000458505
Diabetes + Renal cyst + Venous thrombosis + Fatty liver + Respiratory system disease	1	0.000458505
Diabetes + Renal cyst + Fatty liver + Malignant tumor	1	0.000458505
Diabetes + Renal cyst + Fatty liver + Respiratory system disease	1	0.000458505
Fatty liver + Malignant tumor	1	0.000458505
Fatty liver + Malignant tumor + Respiratory system disease	1	0.000458505
Fatty liver + Coronary heart disease + Malignant tumor	1	0.000458505
Total	2181	1
